# Supplementary material for: A Novel Approach Utilizing Domain Adversarial Neural Networks for the Detection and Classification of Selective Sweeps
Source: Adv Sci (Weinh). 2024 Feb 2;11(14):2304842. doi: 10.1002/advs.202304842 (PMC11005742; doi:10.1002/advs.202304842)
Supplement: Supplementary file 2 — Supporting Information [file ADVS-11-2304842-s001.xlsx]

## Sheet: Table of contents
Table of Contents
Table Number	Table Name
Table S1	Summary of 40 statistics
Table S2	Sweep candidata gene of CEU population
Table S3	Sweep candidata gene of LW population
Table S4	Sweep candidata gene of BFS population
Table S5	Parameter for CEU population of simulation
Table S6	Parameter for LW population of simulation
Table S7	Statistic of whole-genome sequencing data for LW
Table S8	Parameter for constant demographic data set
Table S9	Parameter of 16 test situations of paramater shift related to training data

## Sheet: S1
Table S1.Summary of 40 statistics
Feature	Stastic	Note
Feature1	HAF_max	maximum
Feature2	HAF_mean	expectation
Feature3	HAF_var	variance
Feature4	HAF_skew	skewness
Feature5	HAF_kurt	kurtosis
Feature6	SAFE_max	maximum
Feature7	SAFE_mean	expectation
Feature8	SAFE_var	variance
Feature9	SAFE_skew	skewness
Feature10	SAFE_kurt	kurtosis
Feature11	φ_max	maximum
Feature12	φ_mean	expectation
Feature13	φ_var	variance
Feature14	φ_skew	skewness
Feature15	φ_kurt	kurtosis
Feature16	κ_max	maximum
Feature17	κ_mean	expectation
Feature18	κ_var	variance
Feature19	κ_skew	skewness
Feature20	κ_kurt	kurtosis
Feature21	ΔiHH
Feature22	iHS
Feature23	nSL
Feature24	SFS_mean	expectation
Feature25	SFS_var	variance
Feature26	SFS_skew	skewness
Feature27	SFS_kurt	kurtosis
Feature28	SFS_fifth_moment	Hyper-skewness
Feature29	SFS_eng	entropy
Feature30	ΔAF
Feature31	π
Feature32	watterson‛θ
Feature33	Hθ
Feature34	Fay and Wu‛H
Feature35	Number of haplotype distinct K
Feature36	Haplotype heterozygosity
Feature37	H1
Feature38	H12
Feature39	H123
Feature40	H2/H1

## Sheet: S2
CHR	GENE	GENE_POS_LEFT	GENE_POS_RIGHT	CANDI_REGION_LEFT	CANDI_REGION_RIGHT	P-Value	Class	Function
19	ZNF486	20278037	20311299	2.01897e+07	2.04397e+07	0.976078	Hard	Enable DNA-binding transcription factor activity; RNA polymerase II-specific and RNA polymerase II cis-regulatory region sequence-specific DNA binding activity;involved in regulation of transcription
19	CTC-260E6.6	20236186	20432114	2.01897e+07	2.04397e+07	0.976078	Hard
19	CTC-260E6.7	20317653	20317763	2.01897e+07	2.04397e+07	0.976078	Hard
19	CTC-260E6.10	20332678	20333272	2.01897e+07	2.04397e+07	0.976078	Hard
12	LRIG3	59265931	59314303	5.91854e+07	5.94354e+07	0.975786	Hard	Tumor suppressor factor;Inhibition of prostate cancer
5	SMIM3	150157508	150176296	1.50035e+08	1.50285e+08	0.975279	Hard	Regulation of the PI3K-AKT signaling pathway.
5	AC010441.1	150157867	150176297	1.50035e+08	1.50285e+08	0.975279	Hard
12	MRS2P2	72243008	72244208	7.21352e+07	7.23852e+07	0.97525	Hard
12	TBC1D15	72233487	72320629	7.21352e+07	7.23852e+07	0.97525	Hard	Function as a regulator of intracellular trafficking.
2	AC018742.1	21910306	21933495	2.17851e+07	2.20351e+07	0.973049	Hard
5	RP11-8L21.1	43874469	43886730	4.37348e+07	4.39847e+07	0.97145	Hard
19	CTB-159G17.2	22956655	22957226	2.28398e+07	2.30898e+07	0.970991	Hard
19	ZNF99	22939007	22966909	2.28398e+07	2.30898e+07	0.970991	Hard
19	CTC-451A6.4	22934985	22937677	2.279e+07	2.304e+07	0.969132	Hard
19	CTC-451A6.5	22891636	22892116	2.279e+07	2.304e+07	0.969132	Hard
19	VN1R87P	22925726	22926212	2.279e+07	2.304e+07	0.969132	Hard
8	AC012215.1	35649365	35653384	3.55367e+07	3.57867e+07	0.968655	Hard
15	RNU1-119P	45176814	45176978	4.5076e+07	4.5326e+07	0.968489	Hard
15	CTD-2014N11.1	45207000	45222820	4.5076e+07	4.5326e+07	0.968489	Hard
15	RNU6-1108P	45219798	45219901	4.5076e+07	4.5326e+07	0.968489	Hard
15	CTD-2014N11.2	45211574	45213018	4.5076e+07	4.5326e+07	0.968489	Hard
11	OR10V3P	59508798	59509522	5.93623e+07	5.96123e+07	0.968295	Hard
11	OR10Y1P	59495992	59496965	5.93623e+07	5.96123e+07	0.968295	Hard
11	RN7SKP192	59473530	59473856	5.93623e+07	5.96123e+07	0.968295	Hard
11	OR10V1	59480296	59481337	5.93623e+07	5.96123e+07	0.968295	Hard
14	CTD-3028N15.1	45552248	45553180	4.54252e+07	4.56751e+07	0.967837	Hard
14	PRPF39	45553302	45585485	4.54252e+07	4.56751e+07	0.967837	Hard	Involved in mRNA 5'-splice site recognition
14	SNORD58	45557446	45557511	4.54252e+07	4.56751e+07	0.967837	Hard
5	RP11-72K17.1	97073598	97074617	9.69352e+07	9.71852e+07	0.967683	Hard
4	RP11-213L8.1	171735490	171735699	1.71635e+08	1.71885e+08	0.9667	Hard
2	XIRP2-AS1	167980414	167997465	1.67886e+08	1.68135e+08	0.965779	Hard
2	LDHAP7	85004383	85005347	8.48852e+07	8.51352e+07	0.965608	Hard
5	HINT1	130494720	130507428	1.30385e+08	1.30635e+08	0.964597	Hard	Tumor suppressor gene
5	LYRM7	130506503	130541119	1.30385e+08	1.30635e+08	0.964597	Hard	Encode a protein which nuclear-encoded mitochondrial matrix protein that stabilizes UQCRFS1 and chaperones it to the CIII complex.
8	MIR4469	42751340	42751418	4.26367e+07	4.28867e+07	0.964154	Hard
1	HES2	6472478	6484730	6.33597e+06	6.58597e+06	0.963947	Hard	Enables sequence-specific double-stranded DNA binding activity; Involved in anterior/posterior pattern specification; Regulation of neurogenesis; Regulation of transcription by RNA polymerase II.
1	RP1-202O8.3	6453615	6454451	6.33597e+06	6.58597e+06	0.963947	Hard
14	CTD-2302E22.1	64034671	64035027	6.39256e+07	6.41756e+07	0.963826	Hard
14	HSPE1P2	64068227	64068532	6.39256e+07	6.41756e+07	0.963826	Hard
14	CTD-2302E22.5	64060749	64062009	6.39256e+07	6.41756e+07	0.963826	Hard
14	CTD-2302E22.2	64065592	64065966	6.39256e+07	6.41756e+07	0.963826	Hard
4	CCSER1	91048686	92523064	9.12853e+07	9.15353e+07	0.96372	Hard	Regulator or structural component required for normal mitosis
10	RP11-152N13.5	75012549	75014107	7.48858e+07	7.51357e+07	0.963567	Hard
10	DNAJC9-AS1	75007118	75036742	7.48858e+07	7.51357e+07	0.963567	Hard
10	MRPS16	75006510	75012451	7.48858e+07	7.51357e+07	0.963567	Hard	Encodes a 28S subunit protein that belongs to the ribosomal protein S16P family.
15	APBA2	29129629	29410518	2.9126e+07	2.93759e+07	0.96318	Hard	Synaptic adaptor protein involved in excitatory synaptic transmission
15	RP13-126C7.1	29262399	29269667	2.9126e+07	2.93759e+07	0.96318	Hard
2	CLASP1	122095352	122407163	122135133	1.22385e+08	0.962767	Hard	Involved in the regulation of microtubule dynamics at the kinetochore and throughout the spindle
10	KAT6B	76585340	76792380	7.65855e+07	7.68355e+07	0.962752	Hard	Involved in brain development.
4	BMP2K	79697496	79837526	7.96354e+07	7.98854e+07	0.961481	Hard	Encoded a protein kinase with a putative regulatory role in attenuating the program of osteoblast differentiation
22	AC011718.1	20610447	20616201	2.04757e+07	2.07257e+07	0.966352	Soft
1	SDHC	161284047	161332984	1.61186e+08	1.61436e+08	0.955588	Soft
14	CLMN	95648277	95786243	9.55749e+07	9.58248e+07	0.951504	Soft	Exert inhibition effect on the cell cycle involved in BRCA
7	AC011625.1	132037093	132052735	1.31942e+08	1.32192e+08	0.948461	Soft
7	PLXNA4	131808091	132333447	1.31942e+08	1.32192e+08	0.948461	Soft	Axon guidance; positive regulation of axonogenesis; and regulation of GTPase activity.
2	MDH1B	207602487	207630271	2.07485e+08	2.07735e+08	0.942452	Soft	Eenable L-malate dehydrogenase activity; involved in NADH metabolic process; dicarboxylic acid metabolic process; and tricarboxylic acid cycle.
6	RP1-45I4.2	143415171	143420782	1.43289e+08	1.43539e+08	0.942423	Soft
17	MRPL45	36452989	36479101	3.6325e+07	3.6575e+07	0.940985	Soft
18	RNU6-142P	60398459	60398565	6.02857e+07	6.05357e+07	0.940398	Soft
19	LRFN3	36426260	36436669	3.62897e+07	3.65397e+07	0.93776	Soft	Involve regulation of presynapse assembly; Regulation of synaptic membrane adhesion; and synaptic membrane adhesion
19	HCST	36393382	36395279	3.62897e+07	3.65397e+07	0.93776	Soft	Encode a transmembrane signaling adaptor ;As part of this receptor complex;this protein may activate phosphatidylinositol 3-kinase dependent signaling pathways through its intracytoplasmic YxxM motif
19	TYROBP	36395303	36399197	3.62897e+07	3.65397e+07	0.93776	Soft	Encodes a transmembrane signaling polypeptide
9	AL589642.1	32629452	32635667	3.24854e+07	3.27354e+07	0.936917	Soft
9	TAF1L	32629452	32635667	3.24854e+07	3.27354e+07	0.936917	Soft
11	PKNOX2	125034583	125303285	1.25062e+08	1.25312e+08	0.936685	Soft	Inhibition of gastric cancer
1	RP11-122G18.7	161375858	161376872	1.61236e+08	1.61486e+08	0.935027	Soft
1	C1orf192	161334521	161337664	1.61236e+08	1.61486e+08	0.935027	Soft	Involved in cilium organization
1	RNU6-481P	161371079	161371185	1.61236e+08	1.61486e+08	0.935027	Soft
1	RP11-122G18.5	161337812	161341754	1.61236e+08	1.61486e+08	0.935027	Soft
1	RP11-122G18.8	161344552	161345130	1.61236e+08	1.61486e+08	0.935027	Soft
1	RRM2P2	161348497	161349148	1.61236e+08	1.61486e+08	0.935027	Soft
9	RP11-402G3.5	117418584	117424654	1.17285e+08	1.17535e+08	0.933794	Soft
9	RP11-402G3.3	117428716	117434029	1.17285e+08	1.17535e+08	0.933794	Soft
9	C9orf91	117373486	117408702	1.17285e+08	1.17535e+08	0.933794	Soft
9	HMCN2	133046882	133309510	1.33035e+08	1.33285e+08	0.932772	Soft	Enable calcium ion binding activity;involve cell adhesion
4	RP11-148K14.1	56179178	56180091	5.60355e+07	5.62855e+07	0.931837	Soft
4	RNU6-746P	56160657	56160765	5.60355e+07	5.62855e+07	0.931837	Soft
1	RP4-591B8.2	115002556	115002982	1.14886e+08	1.15136e+08	0.931657	Soft
1	TRIM33	114935399	115053781	1.14886e+08	1.15136e+08	0.931657	Soft	Prevention of pulmonary fibrosis;Protect osteoblasts from apoptosis induced
1	EIF2S2P5	115010937	115011904	1.14886e+08	1.15136e+08	0.931657	Soft
22	XXbac-B33L19.10	20473206	20475156	20426048	20676004	0.931167	Soft
22	RIMBP3	20456003	20461786	20426048	20676004	0.931167	Soft
22	PI4KAP1	20383524	20427835	20426048	20676004	0.931167	Soft	Enable 1-phosphatidylinositol 4-kinase activity;involved in phosphatidylinositol phosphate biosynthetic process and phosphatidylinositol-mediated signaling.
22	RN7SKP131	20455669	20455969	20426048	20676004	0.931167	Soft
22	CA15P2	20486312	20488882	20426048	20676004	0.931167	Soft
22	PPP1R26P2	20499890	20503484	20426048	20676004	0.931167	Soft
3	IGSF11-AS1	118661920	118667088	1.18535e+08	1.18785e+08	0.929888	Soft
1	SLC35F3	234040679	234460262	2.34136e+08	2.34386e+08	0.92933	Soft	Involved in thiamine metabolism；Mediate intracellular thiamine transport
17	CANT1	76987799	77005949	7.6873e+07	7.71227e+07	0.92815	Soft	Inhibition of retinoblastoma
17	C1QTNF1-AS1	77015291	77023737	7.6873e+07	7.71227e+07	0.92815	Soft	Overexpression of C1QTNF1-AS1 could downregulate miR-221-3p thereby inhibited the proliferation, migration and invasion of HCC cells.
7	BBS9	33168856	33645680	3.34918e+07	3.37418e+07	0.927689	Soft
1	CDC42-IT1	22385690	22390692	2.2136e+07	2.2386e+07	0.925421	Soft
1	CELA3A	22328149	22339032	2.2136e+07	2.2386e+07	0.925421	Soft	Function in the intestinal transport and metabolism of cholesterol
1	RNU6-776P	22337478	22337581	2.2136e+07	2.2386e+07	0.925421	Soft
1	RN7SL421P	22305444	22305729	2.2136e+07	2.2386e+07	0.925421	Soft
1	RN7SL386P	22313974	22314268	2.2136e+07	2.2386e+07	0.925421	Soft
1	RP1-224A6.3	22350487	22351461	2.2136e+07	2.2386e+07	0.925421	Soft
1	RN7SL186P	22337143	22337437	2.2136e+07	2.2386e+07	0.925421	Soft
1	RNU6-1022P	22314309	22314412	2.2136e+07	2.2386e+07	0.925421	Soft
1	RN7SL768P	22330078	22330361	2.2136e+07	2.2386e+07	0.925421	Soft

## Sheet: S3
CHR	GENE	GENE_POS_LEFT	GENE_POS_RIGHT	CANDI_REGION_LEFT	CANDI_REGION_RIGHT	Class	P-Value	Function
5	ANKS1B	84080669	85148976	8.38814e+07	8.41313e+07	Hard	0.965688
5	BLTP3B	83935703	84042202	8.38814e+07	8.41313e+07	Hard	0.965688
14	WAPL	87492458	87588543	8.72756e+07	8.75256e+07	Hard	0.954542	Orchestrates porcine oocyte meiotic progression
14	CCDC186	124460354	124521093	1.24376e+08	1.24625e+08	Hard	0.952987
5	SLC6A15	97092925	97148602	96980304	97230284	Hard	0.950169
13	CACNA2D3	36222295	37019801	3.65162e+07	3.6766e+07	Hard	0.937297
1	ERP44	241785146	241897539	2.41725e+08	2.41975e+08	Hard	0.935429	Regulatory factor for the transcriptional activity of ERp44, controls the secretion of adiponectin.
8	LCORL	12806880	12969296	1.27461e+07	1.29961e+07	Hard	0.93492
14	SNORA62	118430144	118430292	1.18326e+08	1.18576e+08	Hard	0.930285
12	UTP6	43032915	43089205	4.29331e+07	4.31831e+07	Hard	0.929995
14	GRID1	86539916	87227133	8.72251e+07	8.7475e+07	Hard	0.927481
7	FLRT2	107812613	107913618	1.07879e+08	1.08129e+08	Hard	0.924936
1	RFX3	218360718	218640923	2.18375e+08	2.18625e+08	Hard	0.920142
5	CELSR1	2980351	3203381	2.98055e+06	3.23053e+06	Hard	0.918273
5	GTSE1	3227816	3242789	2.98055e+06	3.23053e+06	Hard	0.918273
5	TRMU	3208118	3224366	2.98055e+06	3.23053e+06	Hard	0.918273
3	C2orf42	72289635	72320368	72183001	72432957	Hard	0.913013
10	ZNF782	25283987	25341575	2.51879e+07	2.54376e+07	Hard	0.913001
6	CLEC3A	9907682	9915384	9.72548e+06	9.97545e+06	Hard	0.907316
6	VAT1L	9957771	10120510	9.72548e+06	9.97545e+06	Hard	0.907316
18	GRM8	20951003	21758568	2.12377e+07	2.14876e+07	Hard	0.905968
2	CYP4F22	62081269	62110899	6.18751e+07	6.2125e+07	Hard	0.90229
4	OLFM3	116583630	116623933	1.1638e+08	1.1663e+08	Hard	0.897906
5	GRAMD4	2873428	2947785	2.93085e+06	3.1808e+06	Hard	0.897139
2	KMT5B	4711023	4765979	4.62503e+06	4.875e+06	Hard	0.893064
2	CHKA	4788213	4846665	4.62503e+06	4.875e+06	Hard	0.893064
2	TCIRG1	4844637	4860498	4.62503e+06	4.875e+06	Hard	0.893064
2	NDUFS8	4862589	4867393	4.62503e+06	4.875e+06	Hard	0.893064
16	MAP1B	48403568	48498885	4.8451e+07	4.87008e+07	Hard	0.890165
16	MRPS27	48506795	48616869	4.8451e+07	4.87008e+07	Hard	0.890165
15	PLCD4	120626938	120688112	1.20528e+08	1.20778e+08	Hard	0.887334
14	SORCS1	117479787	118009583	1.17824e+08	1.18074e+08	Hard	0.886526
8	SCFD2	39715528	40145887	3.9796e+07	4.0046e+07	Hard	0.88513
13	KRTAP21-1	194371542	194371778	1.94217e+08	1.94467e+08	Hard	0.884625
13	KRTAP7-1	194457641	194457898	1.94217e+08	1.94467e+08	Hard	0.884625
13	KRTAP8-1	194437473	194437652	1.94217e+08	1.94467e+08	Hard	0.884625
15	PDLIM3	46513449	46546507	4.6436e+07	4.66852e+07	Hard	0.884501
13	SLC49A4	137641425	137739098	1.37568e+08	1.37818e+08	Hard	0.88312
4	BPNT2	75191257	75215906	7.49581e+07	7.52005e+07	Hard	0.882882
4	OTUD7B	99054426	99114162	9.89795e+07	9.92295e+07	Hard	0.882578
4	MTMR11	99115133	99122808	9.89795e+07	9.92295e+07	Hard	0.882578
4	VPS45	98939584	99010585	9.89795e+07	9.92295e+07	Hard	0.882578
4	SF3B4	99123585	99129218	9.89795e+07	9.92295e+07	Hard	0.882578
2	USP47	47449161	47582819	4.74759e+07	4.77258e+07	Hard	0.882046
1	STX17	241657506	241765783	2.41676e+08	2.41926e+08	Hard	0.881518
3	TIA1	72240600	72277296	7.21314e+07	7.23812e+07	Hard	0.88038	The loss of G3BP1 contributed to impaired stress granules formation.
13	GMNC	128239514	128250707	1.28166e+08	1.28416e+08	Hard	0.880233
15	PMS1	94351630	94476506	9.42786e+07	9.45286e+07	Hard	0.877823
15	ORMDL1	94359358	94377303	9.42786e+07	9.45286e+07	Hard	0.877823
15	OSGEPL1	94331064	94351564	9.42786e+07	9.45286e+07	Hard	0.877823
7	TBC1D22B	32839257	32914402	3.273e+07	3.29799e+07	Soft	0.919531
13	OSBPL10	17651165	18031498	1.76672e+07	1.79172e+07	Soft	0.91064
12	ARHGAP44	57049895	57206889	5.69831e+07	5.72331e+07	Soft	0.90012
5	ssc-mir-9790	12028518	12028611	1.18804e+07	1.21304e+07	Soft	0.880254	Involved in post-transcriptional regulation of gene expression in multicellular organisms by affecting both the stability and translation of mRNAs
13	CCDC39	118626330	118682281	1.18617e+08	1.18867e+08	Soft	0.880074
13	TTC14	118614424	118638223	1.18617e+08	1.18867e+08	Soft	0.880074
10	CNST	19046429	19139655	1.90881e+07	1.93381e+07	Soft	0.879703
14	5S_rRNA	51707456	51707574	5.15765e+07	5.18264e+07	Soft	0.876276
9	DYNC2H1	33720877	34040188	3.3726e+07	3.3976e+07	Soft	0.876257
14	MAPK8	88988949	89108874	8.89251e+07	8.9175e+07	Soft	0.871629	Relevant in the regulation of gene expression during follicular development, ovulation, and luteinization.
2	MPPED2	30040362	30221003	2.99747e+07	3.02246e+07	Soft	0.862509
3	STPG4	93389812	93438849	9.32337e+07	9.34837e+07	Soft	0.860338
3	CALM2	93372045	93386218	9.32337e+07	9.34837e+07	Soft	0.860338
3	TTC7A	93457625	93591941	9.32337e+07	9.34837e+07	Soft	0.860338
14	ADAM7	8483329	8554869	8.37544e+06	8.62544e+06	Soft	0.851923
8	RBPJ	19922779	20166754	1.98962e+07	2.01461e+07	Soft	0.851144
2	MS4A2	11400420	11420298	1.13754e+07	1.16254e+07	Soft	0.850667
2	OOSP2	11426961	11430363	1.13754e+07	1.16254e+07	Soft	0.850667
12	STRADA	15191782	15223558	1.50824e+07	1.53323e+07	Soft	0.850319
12	LIMD2	15222973	15227700	1.50824e+07	1.53323e+07	Soft	0.850319
17	SRSF6	46119409	46125126	4.59758e+07	4.62257e+07	Soft	0.848411
12	LRRC45	984694	991502	883047	1133041	Soft	0.845207
12	ASPSCR1	995772	1021937	883047	1133041	Soft	0.845207
6	PTGFR	134727343	134777072	1.34726e+08	1.34976e+08	Soft	0.845157
14	TWNK	112069925	112075792	1.11925e+08	1.12175e+08	Soft	0.84497
14	SEMA4G	112057002	112068251	1.11925e+08	1.12175e+08	Soft	0.84497
14	ssc-mir-10382	112062034	112062107	1.11925e+08	1.12175e+08	Soft	0.84497
14	SLF2	111996783	112047885	1.11925e+08	1.12175e+08	Soft	0.84497
14	MRPL43	112066338	112070232	1.11925e+08	1.12175e+08	Soft	0.84497
14	DISC1	58606464	58963563	5.88765e+07	5.91264e+07	Soft	0.844012
10	CACNB2	44421485	44886425	4.45881e+07	4.48381e+07	Soft	0.842803
14	DYDC2	82197189	82209280	8.20753e+07	8.23251e+07	Soft	0.83866
14	TSPAN14	82305714	82364659	8.20753e+07	8.23251e+07	Soft	0.83866
14	PRXL2A	82249452	82271214	8.20753e+07	8.23251e+07	Soft	0.83866
6	NEXN	135318754	135382882	135225822	135475790	Soft	0.838496
7	RNF8	32931786	32970585	3.27788e+07	3.30288e+07	Soft	0.838473
7	CMTR1	33000485	33063735	3.27788e+07	3.30288e+07	Soft	0.838473
16	MARCHF6	72044093	72127863	7.18958e+07	7.21453e+07	Soft	0.835551
9	PTS	39920273	39928634	3.98758e+07	4.01258e+07	Soft	0.833357
9	BCO2	39872645	39917263	3.98758e+07	4.01258e+07	Soft	0.833357
9	DCUN1D5	33674268	33707618	3.36759e+07	3.39259e+07	Soft	0.833321
1	PTPRK	34693368	35258699	3.45249e+07	3.47748e+07	Soft	0.82822
6	LTBP4	48831014	48861507	4.87752e+07	4.90249e+07	Soft	0.828039
6	SPTBN4	48729419	48812796	4.87752e+07	4.90249e+07	Soft	0.828039
6	SHKBP1	48813168	48826457	4.87752e+07	4.90249e+07	Soft	0.828039
6	NUMBL	48889801	48918173	4.87752e+07	4.90249e+07	Soft	0.828039
11	MTIF3	4866023	4879933	4.72504e+06	4.97503e+06	Soft	0.823287
11	LNX2	4960239	5043045	4.72504e+06	4.97503e+06	Soft	0.823287
11	GTF3A	4857023	4869272	4.72504e+06	4.97503e+06	Soft	0.823287
14	TMEM26	64877935	64925505	64775281	65025245	Soft	0.823252

## Sheet: S4
CHR	GENE	GENE_POS_LEFT	GENE_POS_RIGHT	CANDI_REGION_LEFT	CANDI_REGION_RIGHT	Class	P-Value	Function
2R	AGAP002285	18579900	18585061	1.84793e+07	1.86843e+07	Hard	0.856451
2R	AGAP004675	61372543	61418536	6.12593e+07	6.14641e+07	Hard	0.848934	putative muscarinic acetylcholine receptor 2
3R	AGAP008670	14647699	14650399	1.46346e+07	1.48396e+07	Hard	0.831527
3R	AGAP028050	14669206	14671822	1.46346e+07	1.48396e+07	Hard	0.831527
3R	AGAP008666	14598137	14635187	1.46346e+07	1.48396e+07	Hard	0.831527	uncharacterized protein CG11426
3R	AGAP008667	14637308	14643487	1.46346e+07	1.48396e+07	Hard	0.831527	Hydroxysteroid (17-beta) dehydrogenase 4
3R	AGAP008668	14644242	14646193	1.46346e+07	1.48396e+07	Hard	0.831527
3R	AGAP029610	14680293	14723620	1.46346e+07	1.48396e+07	Hard	0.831527
3R	AGAP008669	14646195	14647027	1.46346e+07	1.48396e+07	Hard	0.831527	jumping translocation breakpoint protein
3R	AGAP008671	14655492	14657391	1.46346e+07	1.48396e+07	Hard	0.831527
3R	AGAP008672	14657892	14663488	1.46346e+07	1.48396e+07	Hard	0.831527	Structural maintenance of chromosomes protein [Source:UniProtKB/TrEMBL;Acc:A0A1S4GYX0]
3R	AGAP008673	14663850	14665617	1.46346e+07	1.48396e+07	Hard	0.831527	cell cycle checkpoint protein
3R	AGAP008674	14673628	14678545	1.46346e+07	1.48396e+07	Hard	0.831527	Transcription factor TFIIIB component B'' [Source:UniProtKB/TrEMBL;Acc:A0A1S4GYX3]
3R	AGAP008678	14726940	14731796	1.46346e+07	1.48396e+07	Hard	0.831527	wingless-type MMTV integration site family, member 5B
2R	AGAP002284	18575300	18579274	1.84745e+07	1.86795e+07	Hard	0.787892	peptide alpha-N-acetyltransferase
3L	AGAP010783	10315512	10316317	1.01773e+07	1.03823e+07	Hard	0.7758
3L	AGAP010776	10179129	10186819	1.01773e+07	1.03823e+07	Hard	0.7758	PDZ domain-containing protein [Source:UniProtKB/TrEMBL;Acc:A0A1S4H4Y4]
3L	AGAP010787	10350128	10355284	1.01773e+07	1.03823e+07	Hard	0.7758	timeless
3L	AGAP029651	10224558	10254941	1.01773e+07	1.03823e+07	Hard	0.7758
3L	AGAP010785	10346389	10348208	1.01773e+07	1.03823e+07	Hard	0.7758	fatty acyl CoA reductase 2
3L	AGAP010784	10338498	10341805	1.01773e+07	1.03823e+07	Hard	0.7758	dolichyl-phosphate-mannose-protein mannosyltransferase
3L	AGAP010786	10348474	10349793	1.01773e+07	1.03823e+07	Hard	0.7758
3L	AGAP010782	10283669	10311304	1.01773e+07	1.03823e+07	Hard	0.7758	Ral guanine nucleotide exchange factor 2
3L	AGAP010780	10264908	10275038	1.01773e+07	1.03823e+07	Hard	0.7758
3L	AGAP010777	10195714	10201578	1.01773e+07	1.03823e+07	Hard	0.7758
3L	AGAP029724	10276175	10281706	1.01773e+07	1.03823e+07	Hard	0.7758
3L	AGAP029723	10281980	10283611	1.01773e+07	1.03823e+07	Hard	0.7758
3L	AGAP029196	10359305	10375420	1.01773e+07	1.03823e+07	Hard	0.7758	Fatty acyl-CoA reductase [Source:UniProtKB/TrEMBL;Acc:A0A2Y9D2C8]
3L	AGAP010484	4322816	4323636	4.17808e+06	4.38208e+06	Hard	0.737801
2R	AGAP002295	18685668	18687944	1.84843e+07	1.86893e+07	Hard	0.734452
2R	AGAP002294	18683699	18685240	1.84843e+07	1.86893e+07	Hard	0.734452	histidyl-tRNA synthetase
2R	AGAP002293	18673964	18683569	1.84843e+07	1.86893e+07	Hard	0.734452	intraflagellar transport 81 homolog
2R	AGAP002291	18640200	18660570	1.84843e+07	1.86893e+07	Hard	0.734452	ebony
2R	AGAP002290	18634303	18640032	1.84843e+07	1.86893e+07	Hard	0.734452	negative elongation factor A
2R	AGAP002289	18630257	18632605	1.84843e+07	1.86893e+07	Hard	0.734452
2R	AGAP002288	18590948	18629443	1.84843e+07	1.86893e+07	Hard	0.734452	hydroxymethylglutaryl-CoA reductase (NADPH)
2R	AGAP002287	18586446	18590819	1.84843e+07	1.86893e+07	Hard	0.734452	protein O-GlcNAcase / histone acetyltransferase
2R	AGAP002286	18584947	18586209	1.84843e+07	1.86893e+07	Hard	0.734452
2R	AGAP002292	18669861	18670893	1.84843e+07	1.86893e+07	Hard	0.734452	pyrokinin
3R	AGAP009787	43287915	43289532	4.30887e+07	4.3289e+07	Hard	0.717729	DnaJ (Hsp40) homolog, subfamily C
3R	AGAP009782	43264028	43265563	4.30887e+07	4.3289e+07	Hard	0.717729	methylosome protein 50
3R	AGAP009780	43236871	43256431	4.30887e+07	4.3289e+07	Hard	0.717729	UBA domain-containing protein [Source:UniProtKB/TrEMBL;Acc:A0A1S4H223]
3R	AGAP009779	43214407	43216685	4.30887e+07	4.3289e+07	Hard	0.717729	ANK_REP_REGION domain-containing protein [Source:UniProtKB/TrEMBL;Acc:A0A1S4H220]
3R	AGAP009777	43186813	43212226	4.30887e+07	4.3289e+07	Hard	0.717729	mothers against decapentaplegic homolog 2/3
3R	AGAP009778	43212351	43214389	4.30887e+07	4.3289e+07	Hard	0.717729	ANK_REP_REGION domain-containing protein [Source:UniProtKB/TrEMBL;Acc:A0A1S4H1Z9]
3R	AGAP009786	43282151	43287905	4.30887e+07	4.3289e+07	Hard	0.717729	phosphoribosylamine--glycine ligase / phosphoribosylglycinamide formyltransfer
3R	AGAP009785	43278945	43281729	4.30887e+07	4.3289e+07	Hard	0.717729	SUZ domain-containing protein [Source:UniProtKB/TrEMBL;Acc:A0A1S4H228]
3R	AGAP009784	43273218	43278621	4.30887e+07	4.3289e+07	Hard	0.717729	serine/threonine-protein kinase Chk2
3R	AGAP009783	43268916	43271220	4.30887e+07	4.3289e+07	Hard	0.717729	short/branched chain acyl-CoA dehydrogenase
3R	AGAP009781	43256778	43261133	4.30887e+07	4.3289e+07	Hard	0.717729	loquacious
3L	AGAP010821	11329200	11338301	1.13228e+07	1.13477e+07	Soft	0.937163	Ig-like domain-containing protein [Source:UniProtKB/TrEMBL;Acc:A0A1S4H526]
3R	AGAP010165	49792453	49793563	4.9782e+07	4.98067e+07	Soft	0.92428	dynein light intermediate chain 2, cytosolic
3R	AGAP009670	38137217	38154470	3.8134e+07	3.8159e+07	Soft	0.919786	serine protease inhibitor (serpin) 4
2L	AGAP007078	42215604	42219172	4.22026e+07	4.22276e+07	Soft	0.918939
2L	AGAP007077	42212969	42215566	4.22026e+07	4.22276e+07	Soft	0.918939
2L	AGAP007124	43058730	43063265	4.30474e+07	4.30724e+07	Soft	0.918069
2R	AGAP002009	13875376	13889539	1.38693e+07	1.38943e+07	Soft	0.915151	dynein heavy chain, axonemal
2L	AGAP006369	30553004	30556554	3.05429e+07	3.05679e+07	Soft	0.911487	cuticular protein RR-2 family 144
3R	AGAP009022	23761689	23773039	2.37557e+07	2.3779e+07	Soft	0.911136	chitinase
2L	AGAP006396	31067812	31069302	3.10574e+07	3.10824e+07	Soft	0.909852	phospholipase B, plb1
2R	AGAP003423	37519635	37522700	3.75093e+07	3.75343e+07	Soft	0.907121	endoplasmic reticulum metallopeptidase 1
2L	AGAP006990	40485843	40496210	4.04774e+07	4.05024e+07	Soft	0.906982	AT-rich interactive domain-containing protein 2
2R	AGAP004378	55501882	55502739	5.54904e+07	5.5515e+07	Soft	0.906937	glutathione S-transferase delta class 11
2R	AGAP004379	55502982	55504235	5.54904e+07	5.5515e+07	Soft	0.906937	glutathione S-transferase delta class 6
2R	AGAP004380	55504530	55505364	5.54904e+07	5.5515e+07	Soft	0.906937	glutathione S-transferase delta class 12
2R	AGAP004381	55505659	55506534	5.54904e+07	5.5515e+07	Soft	0.906937	glutathione S-transferase delta class 4
2L	AGAP007084	42280404	42282090	4.22674e+07	4.22924e+07	Soft	0.903054
2L	AGAP006370	30558725	30561591	3.05474e+07	3.05724e+07	Soft	0.90222
3L	AGAP010875	12358859	12360314	1.23423e+07	1.23673e+07	Soft	0.901323	Ras-related protein Rab-18
3L	AGAP011388	23277103	23283180	2.32652e+07	2.32867e+07	Soft	0.894421	solute carrier family 39 (zinc transporter), member 5
3R	AGAP013737	5874203	5875164	5.86439e+06	5.88933e+06	Soft	0.890599
3L	AGAP010822	11341055	11342927	1.13273e+07	1.13523e+07	Soft	0.88884
2L	AGAP007675	48928901	48943205	4.89224e+07	4.89474e+07	Soft	0.887845	dynein, axonemal heavy chain
2L	AGAP007060	42067567	42071526	4.20569e+07	4.20819e+07	Soft	0.887109
2L	AGAP005752	20205574	20207467	2.01922e+07	2.02171e+07	Soft	0.886308	glucosyl/glucuronosyl transferases
2L	AGAP005751	20203142	20205319	2.01922e+07	2.02171e+07	Soft	0.886308	glucosyl/glucuronosyl transferases
3L	AGAP029624	15669404	15690361	1.56725e+07	1.5697e+07	Soft	0.883251	suppressor of cytokine signaling
3R	AGAP029640	37626287	37628754	3.76141e+07	3.7639e+07	Soft	0.879993	Tetraspanin [Source:UniProtKB/TrEMBL;Acc:Q7Q1S1]
3R	AGAP009652	37625140	37625956	3.76141e+07	3.7639e+07	Soft	0.879993	NADH dehydrogenase (ubiquinone) 1 alpha subcomplex 13
3R	AGAP009975	46980616	46997331	4.69697e+07	4.69943e+07	Soft	0.878662	protein-tyrosine phosphatase
2L	AGAP007122	43050145	43051673	4.30424e+07	4.30674e+07	Soft	0.878477	tubulin, alpha 1
2L	AGAP007121	43045845	43049930	4.30424e+07	4.30674e+07	Soft	0.878477	cytochrome b5 protein
2L	AGAP007120	43043577	43044650	4.30424e+07	4.30674e+07	Soft	0.878477	nucleoside-diphosphate kinase
2L	AGAP007119	43040522	43043135	4.30424e+07	4.30674e+07	Soft	0.878477	Sideroflexin 1,2,3
2L	AGAP007123	43053485	43057667	4.30424e+07	4.30674e+07	Soft	0.878477	sarcosine dehydrogenase
3R	AGAP009875	44651149	44651987	4.46391e+07	4.4664e+07	Soft	0.877852	cuticular protein RR-1 family 77
2R	AGAP001173	693555	694975	679319	704318	Soft	0.877306	gustatory receptor 52
2R	AGAP001172	691958	693503	679319	704318	Soft	0.877306	gustatory receptor 51
2R	AGAP001171	690556	691928	679319	704318	Soft	0.877306	gustatory receptor 50
2R	AGAP001170	688812	690230	679319	704318	Soft	0.877306	gustatory receptor 48
3R	AGAP009021	23744321	23760299	2.37514e+07	2.37742e+07	Soft	0.87636
2L	AGAP006729	37298235	37299911	3.72882e+07	3.73091e+07	Soft	0.876011	Ester hydrolase C11orf54
2L	AGAP006728	37296059	37298223	3.72882e+07	3.73091e+07	Soft	0.876011
2L	AGAP006725	37288762	37290797	3.72882e+07	3.73091e+07	Soft	0.876011	carboxylesterase alpha esterase
2L	AGAP006727	37292956	37295490	3.72882e+07	3.73091e+07	Soft	0.876011	carboxylesterase
2L	AGAP006726	37291002	37292961	3.72882e+07	3.73091e+07	Soft	0.876011	carboxylesterase
3R	AGAP009650	37619649	37620695	3.76087e+07	3.76337e+07	Soft	0.875379	YEATS domain-containing protein 4
3R	AGAP009651	37621471	37624684	3.76087e+07	3.76337e+07	Soft	0.875379	CD63 antigen
2L	AGAP007061	42071847	42076115	4.20624e+07	4.20874e+07	Soft	0.875049
3L	AGAP010811	10908877	10910043	1.08984e+07	1.09232e+07	Soft	0.874506	Fibrinogen C-terminal domain-containing protein

## Sheet: S5
Table S5 Parameter for CEU population of simulation
Classify	Parameter
Neutral	discoal 100 {rep} 100000 -Pt 5406 54067 -Pr 20057 60172 {demographic}
Hard sweep	discoal 100 {rep} 100000 -Pt 5406 54067 -Pr 20057 60172 -ws -Pu 0.0005 0 -Pa 5014 501436 -Px 0.475 0.525 {demographic}
Linkage with hard sweep	discoal 100 {rep2} 100000 -Pt 5406 54067 -Pr 20057 60172 -ws -Pu 0.0005 0 -Pa 5014 501436 -Px 0 0.475 {demographic} discoal 100 {rep2} 100000 -Pt 5406 54067 -Pr 20057 60172 -ws -Pu 0.0005 0 -Pa 5014 501436 -Px 0.525 1 {demographic}
Soft sweep	discoal 100 {rep} 100000 -Pt 5406 54067 -Pr 20057 60172 -ws -Pu 0.0005 0 -Pa 5014 501436 -Px 0.475 0.525 -Pf 0.01 0.2 {demographic}
Linkage with soft sweep	discoal 100 {rep2} 100000 -Pt 5406 54067 -Pr 20057 60172 -ws -Pu 0.0005 0 -Pa 5014 501436 -Px 0 0.475 -Pf 0.01 0.2 {demographic} discoal 100 {rep2} 100000 -Pt 5406 54067 -Pr 20057 60172 -ws -Pu 0.0005 0 -Pa 5014 501436 -Px 0.475 1 -Pf 0.01 0.2 {demographic}
Demographic	-en 2.293413316953706e-06 0 0.8805047175395311 -en 2.722181893601576e-05 0 0.3352510768038263 -en 5.2150224555077814e-05 0 0.12764643080186455 -en 7.707863017413986e-05 0 0.04860121987315638 -en 0.00010200703579320193 0 0.018504854059142144 -en 0.00015954179596199716 0 0.012948193334048433 -en 0.00020939860720012125 0 0.009529826866216876 -en 0.0002592554184382454 0 0.007013920610936197 -en 0.000…
{rep} and {rep2} are the number of repetitions, set to 2400 and 1200 in the training set, set to 300 and 150 in the validation set and test set, respectively

## Sheet: S6
Table S6 Parameter for LW population of simulation
Classify	Parameter
Neutral	discoal 100 {rep} 100000 -Pt 118 831 -Pr 186 560
Hard sweep	discoal 100 {rep} 100000 -Pt 118 831 -Pr 186 560 -ws -Pu 0.0062 0 -Pa 159 1597 -Px 0.475 0.525 {demographic}
Linkage with hard sweep	discoal 100 {rep} 100000 -Pt 118 831 -Pr 186 560 -ws -Pu 0.0062 0 -Pa 159 1597 -Px 0 0.475 {demographic} discoal 100 {rep} 100000 -Pt 118 831 -Pr 186 560 -ws -Pu 0.0062 0 -Pa 159 1597 -Px 0.525 1 {demographic}
Soft sweep	discoal 100 {rep} 100000 -Pt 118 831 -Pr 186 560 -ws -Pu 0.0062 0 -Pa 159 1597 -Pf 0.001 0.2 -Px 0.475 0.525 {demographic}
Linkage with soft sweep	discoal 100 {rep} 100000 -Pt 118 831 -Pr 186 560 -ws -Pu 0.0062 0 -Pa 159 1597 -Pf 0.001 0.2 -Px 0 0.475 {demographic} discoal 100 {rep} 100000 -Pt 118 831 -Pr 186 560 -ws -Pu 0.0062 0 -Pa 159 1597 -Pf 0.001 0.2 -Px 0.525 1 {demographic}
Demographic	-en 2.293413316953706e-06 0 0.8805047175395311 -en 2.722181893601576e-05 0 0.3352510768038263 -en 5.2150224555077814e-05 0 0.12764643080186455 -en 7.707863017413986e-05 0 0.04860121987315638 -en 0.00010200703579320193 0 0.018504854059142144 -en 0.00015954179596199716 0 0.012948193334048433 -en 0.00020939860720012125 0 0.009529826866216876 -en 0.0002592554184382454 0 0.007013920610936197 -en 0.000…
{rep} and {rep2} are the number of repetitions, set to 2400 and 1200 in the training set, set to 300 and 150 in the validation set and test set, respectively

## Sheet: S7
Breeds	Run/Accession/Sample ID	Clean Reads	Clean Base(bp)	Q20(%)	Q30(%)	GC content(%)	Depth(x)
LW	SAMN03031181	350791188	35265541580	93.5	87	44	10.0776
LW	SAMN03031182	348738776	35015863144	93.5	87	44	10.5434
LW	SAMN03031183	335441878	33700708574	93.5	86.5	41	10.0635
LW	SAMN03031184	337929926	33920637006	94	87	43	9.04173
LW	SAMN03031185	332892382	33530115084	93	86	41	8.94297
LW	SAMN03031186	350691738	35233686290	93.5	87.5	42	10.556
LW	SAMN03031187	502195498	50575484378	93	86.5	42	10.6012
LW	SAMN03031188	321856312	32370270364	93	86	42	7.60656
LW	SRR1581135	348003588	34628870778	93	85.5	45	8.11394
LW	SRR1581136	245925713	29507886208	94.5	87.5	44	5.8696
LW	ERR4336934	243980416	36672275562	96	91	42	12.9563
LW	ERR4336935	245925713	29507886208	94	88	44	10.7328
LW	ERR4336936	249435198	37453895946	97.5	93.5	42.5	14.3175
LW	ERR4336937	292764632	43945800362	97.5	94	43	16.4447
LW	ERR4336938	289065908	43391776984	97.5	94	43	16.3406
LW	ERR4336939	253163798	38054678406	96	90.5	44	12.4153
LW	ERR4336940	303464192	45447701460	95.5	89.5	42	16.5149
LW	SRR9599723	465878554	58055435240	93.5	87.5	42	22.2837
LW	SRR9599727	437662260	54547227832	95	90	42	21.0333
LW	SRR1581137	377528682	43224718386	94	87.5	42	11.894
LW	SRR9599728	413434272	51520710266	94	89	41	19.7978
LW	SRR9599729	377528682	43224718386	95	88.5	42	21.4068
LW	SRR9599730	411716300	51310787352	94	88.5	41	19.8239
LW	SRR9599731	429875428	53553366682	95	89.5	42	20.5392
LW	SRR9599732	426226804	53126298972	95.5	92	42	20.4287
LW	SRR9599733	342195792	42654178444	93	86	41	16.4171
LW	SRR9599734	462769442	57682643328	93	86.5	41	22.0204
LW	SRR9599737	429620326	53522908136	95	90	41	20.4157
LW	SRR9599742	461433514	57473929502	94	88	42	21.9789
LW	SRR9599744	405840890	50540169716	92	84.5	42	19.4329
LW	SRR1581138	361219985	40790986295	93.5	86	41.5	12.8662
LW	SRR9599745	560435060	69821449464	94.5	90.5	42	26.6812
LW	SRR9599748	361219985	40790986295	94	86.5	41.5	18.3
LW	SRR9599749	401878584	50061138340	94	88	41	19.3808
LW	SRR9599750	458998176	57203260482	93.5	88	42	21.9984
LW	SRR9599751	522950044	65167626978	94.5	90.5	42	25.1331
LW	SRR9599752	427087808	53204671802	95	89.5	42	20.4412
LW	SRR9599753	474303140	59095099622	94	88	42	22.5836
LW	SRR9599754	432664850	53973978794	95.5	90.5	42	21.0756
LW	SRR9599755	431741480	53781999170	95	89.5	42	20.6637
LW	SRR9599756	410778898	51211607106	94.5	89	41	19.7847
LW	SRR1581139	394198041	45053514290	94.5	88.5	41.5	12.621
LW	SRR9599757	425666078	53047748024	94.5	89.5	42	20.4522
LW	SRR9599758	394198041	45053514290	94.5	88	41.5	21.8993
LW	SRR9599759	414148764	51624719450	94	89	41	19.8759
LW	SRR9599760	435702992	54303443812	95	90.5	42	20.9917
LW	SRR9599761	413084642	51496393628	94	89	41	19.6827
LW	SRR9599762	396157572	49338017902	91	83.5	41	18.8836
LW	SRR9599763	430602652	53676582142	95	90	42	20.6726
LW	SRR9599765	454936046	56648527564	93	87	42	21.5974
LW	SRR9599766	417973772	52085006788	95	89.5	42	20.0448
LW	SRR9599767	397531498	49447522726	92	85	44	18.2809
LW	SRR1581140	382614861	43631753475	95	89.5	42	12.4358
LW	SRR9599768	424816560	52942809752	95.5	92	42	20.3141
LW	SRR9599769	382614861	43631753475	95	89.5	42	21.0629
LW	SRR9599770	447969022	55855938398	92.5	86	41	21.4417
LW	ERR3435051	214707714	20691677847	98	91	40	9.52072
LW	ERR3435052	253390078	24458678545	97.5	91	40	11.2152
LW	ERR3435055	244020458	23923599463	98.5	94	40	11.0084
LW	ERR3435056	243602312	23719605730	98	92	40	10.8871
LW	ERR3435057	221701136	21471432317	98	92	40	9.94358
LW	SRR1581141	293702372	28769628062	97	91	40.5	12.3631
LW	ERR3435058	192282396	18612545748	98	92	44	8.86909
LW	ERR3435059	293702372	28959372940	96.5	90.5	40.5	11.4752
LW	ERR3435060	241767304	23403087681	98	91.5	40	10.6663
LW	ERR3435061	264403246	25784832387	98	92	40	11.754
LW	ERR5748160	611310074	91904556462	95.5	89.5	42	27.8788
LW	ERR5748161	480826554	72343446912	96	90.5	42	21.8182
LW	ERR5748162	450282990	67731955182	95.5	89.5	42	20.6061
LW	ERR5748163	891057456	133974289952	95	89	42	38.8235
LW	SAMEA6141248	671867336	67064705552	95	87	40	36.9697
LW	ERR173185	208745927	20217459456	96.5	88	42	5.65725
LW	SAMN06563285	208745927	20467106588	97.5	90.5	42	16.3636
LW	SAMN10130935	1351535008	202181708516	96	91	36	66.0606
LW	SRR12897626	334592746	50028517310	96	90.5	42	16.9697
LW	SRR12897630	271878890	40556868926	95.5	90.5	40	13.9394
LW	SRR5513124	317671908	31981713862	96.5	90.5	42	16.9697
LW	SRR7791346	572464318	85608210066	94.5	86.5	42	30.303
LW	SRR7791347	628091038	93737010271	94.5	87	42	33.3333
LW	SRR7791348	623944594	93332648421	94.5	88	38	32.7273
LW	SRR7791349	534290678	79959378735	94.5	87.5	39	28.4848
LW	ERR173186	382275625	51310823725	94.5	86	38.5	9.18671
LW	SRR7791350	550348190	81945659587	94.5	87.5	42.5	29.0909
LW	SRR7791351	382275625	51337879053	97	91	38.5	28.4848
LW	SRR7791352	648954024	97095769307	94.5	88.5	39	33.3333
LW	SRR7791353	548394844	81701984260	94.5	88	42	29.0909
LW	SRR7791354	610619060	91301034936	94	86.5	42	32.7273
LW	SRR7791355	517471372	77060878430	94.5	88	42	27.8788
LW	SRR7791356	675985112	101130886850	95	89	42	35.1515
LW	SRR7791357	548541732	82133841097	94.5	87.5	39	29.0909
LW	SRR7791358	601263962	89896513192	94	87	42	32.1212
LW	SRR7791359	639668912	95610661900	94.5	87	42	33.9394
LW	ERR173187	410170213	55466306365	94.5	85	40.5	9.22036
LW	SRR7791360	617558792	92325074128	94	86.5	42	32.7273
LW	SRR7791361	410170213	55471007899	97	91.5	40.5	32.7273
LW	SRR7791362	659379396	98543403554	94	86.5	42	35.1515
LW	SRR8270380	860120194	85806979768	96.5	90.5	42	44.8485
LW	SRR8290400	277199560	34564485768	95.5	91	40	14.5455
LW	SRR8290401	301050002	37542993580	95.5	92	40	15.7576
LW	SRR8290402	277771964	34625634720	95.5	91.5	40	14.5455
LW	SRR8290403	257623890	32095399040	95.5	91	41	13.3333
LW	SRR8290404	303294668	37823183714	95.5	92.5	40	15.7576
LW	SRR8290405	310263952	38664389802	95.5	91	41	16.3636
LW	ERR173188	151151418	15921053050	97	92.5	40.5	9.33207
LW	SRR8290410	130722540	16294555300	93	87.5	39	6.46506
LW	ERR173189	191970424	18452154822	97.5	91	40	8.61901
LW	SRR9651225	534882974	53359190328	97.5	93	41	27.2727
LW	SAMN35294281	237612938	35591015048	97	94	42	10.6077
LW	SAMN35294282	271097928	40599989916	97	94	42	12.1504
LW	SAMN35294283	250926364	37580440314	97	94	41	11.3488
LW	SAMN35294284	294674042	44137501418	97	93.5	42	13.1689
LW	SAMN35294285	248611188	37239447500	97.5	94	42	11.3339
LW	SAMN35294286	266650006	39942412818	97	94	42	11.9639
LW	SAMN35294287	214028574	32052374962	97	93	42	11.2938
LW	SAMN35294288	246453562	36903178006	96.5	93	42	13.0061
LW	SAMN35294289	235924466	35331887774	97	93	42	12.3513
LW	ERR173190	245339320	22719834227	98	90.5	40	8.07627
LW	SAMN35294290	235161132	35217831780	96.5	93	42	12.2767
LW	SAMN35294291	234730288	35146613966	97	94	42	10.5995
LW	SAMN35294292	243201124	36425367616	97	94	42	10.8877
LW	SAMN35294293	283065954	42398567968	97	94	42	12.4868
LW	SAMN35294294	303467460	45445249038	97	94	42	13.4301
LW	SAMN35294295	268076436	40130356556	97	93.5	42	12.0115
LW	SAMN35294296	251869680	37715843224	97	93.5	42	11.2908
LW	SAMN35294297	247059872	37001717182	97	94	42	11.1823
LW	SAMN35294298	233470542	34947961166	97	94	41	11.8993
LW	SAMN35294299	276450502	41390583966	96.5	93	41	14.842
LW	ERR173191	203099230	18563044796	97	87.5	39.5	8.83006
LW	SAMN35294300	187569058	28089412448	97	94	42	9.5725
LW	SAMN35294301	234352328	35088032260	97	94	41.5	11.4893
LW	SAMN35294302	215332252	32243341732	97	94	41	11.341
LW	SAMN35294303	229669012	34388550674	97	94	41	12.0905
LW	SAMN35294304	189733364	28414405466	98	94.5	42	9.96484
LW	SAMN35294305	192230420	28788882392	97.5	94	42	9.96399
LW	SAMN35294306	227614910	34081670378	97	94	41	11.6658
LW	SAMN35294307	226879318	33973180664	97	94	41	11.5419
LW	SAMN35294308	223156638	33415511546	97	94	42	11.3303
LW	SAMN35294309	269595898	40380904942	97	94	41	13.1409
LW	ERR173192	205705166	18988140900	98	88.5	39	5.90802
LW	SAMN35294310	191005684	28609454714	97	94	42	9.683
LW	SAMN35294311	219078998	32814862310	97.5	94.5	41	11.2446
LW	SAMN35294312	245723344	36797509270	97.5	94.5	41	12.4819
LW	SAMN35294313	195286904	29240006292	97.5	94	42	9.77128
LW	SAMN35294314	227894034	34122893920	97.5	94.5	42	10.6437
LW	SAMN35294315	194775242	29168341672	98	95	42	9.36534
LW	SAMN35294316	201908006	30218251468	98	95	42	9.48503
LW	SAMN35294317	218573804	32739499946	97	94	42	10.697
LW	SAMN35294318	267231696	40001505076	97	94	43	11.5195
LW	SAMN35294319	259883364	38911561720	97	93.5	42	11.2872
LW	ERR173193	202648566	19421959337	97.5	90	40	9.19227
LW	SAMN35294320	230723278	34542284444	97	93	42	10.9568
LW	SAMN35294321	272838404	40850652944	97	93.5	42	11.8359
LW	SAMN35294322	252007264	37727073996	97	94	42	10.9167
LW	SAMN35294323	259182938	38795911538	97	93.5	42	11.384
LW	SAMN35294324	272039028	40735142274	97	93.5	42	11.8568
LW	SAMN35294325	290963024	43549637398	97	93.5	42	12.5485
LW	SAMN35294326	284403092	42576764392	97	93.5	42	12.6239
LW	SAMN35294327	277474412	41542281954	97	94	42	12.4599
LW	SAMN35294328	233820310	35009278086	97	93.5	42	10.478
LW	SAMN35294329	274443868	41081061192	97	93.5	42	12.3488
LW	ERR173194	171170582	16641044219	98	93.5	40	7.42158
LW	SAMN35294330	300870582	45041430608	97	94	42	12.2604
LW	SAMN35294331	262869378	39350572146	97	94	42	10.8197
LW	SAMN35294332	263779280	39493395760	97	94	42	10.8432
LW	SAMN35294333	242190084	36262824640	97	94	43	9.90923
LW	SAMN35294334	277071768	41481388272	97	94	42	11.4791
LW	SAMN35294335	261736778	39179064854	97	94	42	11.2404
LW	SAMN35294336	275599344	41254888074	97	94	42	11.8604
LW	SAMN35294337	269203044	40301717672	97	93.5	42	11.4494
LW	SAMN35294338	339318392	50717452634	95.5	90.5	41	17.6828
LW	SAMN35294339	354108172	52927637750	97.5	93	42	19.0832
LW	ERR173195	178330456	17377798016	98	93.5	39	7.55668
LW	SAMN35294340	335707550	50151199126	95	88.5	42	17.2425
LW	SAMN35294341	363455754	54362031306	95	88.5	42	18.7264
LW	SAMN35294342	382324948	57151628094	95	88	42	19.5488
LW	SAMN35294343	375202760	56077694104	95.5	89	42	19.2046
LW	SAMN35294344	379618974	56734856930	94.5	87.5	42	19.3306
LW	SAMN35294345	386743644	57826388172	95.5	88.5	42	19.8468
LW	SAMN35294346	444441738	66426996972	95	88.5	42	22.4801
LW	SAMN35294347	444945100	66515022120	94.5	87.5	42	22.5303
LW	SAMN35294348	341095630	51009554440	95.5	88.5	42.5	18.1799
LW	SAMN35294349	362958878	54242317134	95	88	42	18.6999
LW	ERR173196	188587044	18514675163	98	94	39	8.2288
LW	SAMN35294350	338025644	50551587688	96.5	92.5	43	17.5253
LW	SAMN35294351	379529196	56694750924	96.5	92	43	19.7592
LW	SAMN35294352	376488972	56298964976	92	83.5	42	19.2166
LW	SAMN35294353	371113398	55494705816	95.5	88.5	42	19.1383
LW	SAMN35294354	365299134	54642287914	95.5	89	42	18.7435
LW	SAMN35294355	389138002	58198970890	95.5	89	42	19.652
LW	SAMN35294356	425027712	63539555072	95	88	42	21.6286
LW	SAMN35294357	438978530	65634875664	95.5	89	42	22.4442
LW	SAMN35294358	413998096	61897275242	94.5	87.5	42	21.0569
LW	SAMN35294359	405766982	60658403892	95.5	88.5	42	20.9651
LW	ERR173197	170555974	16725536721	98	93.5	40	7.57566
LW	SAMN35294360	365264998	54618547658	97	92	43	18.8958
LW	SAMN35294361	356593100	53312956540	95.5	88.5	42	18.3495
LW	SAMN35294362	340405778	50813953844	96.5	91.5	42	17.3944
LW	SAMN35294363	336353354	50258384756	96.5	92	43	17.3418
LW	SAMN35294364	399308574	59687697332	95	88	42	20.3356
LW	SAMN35294365	335308476	50120811942	97	92	42	17.8685
LW	ERR173198	174176630	17011462276	98	94	40	7.59711
LW	ERR4336865	211009264	31765138586	96	90.5	41.5	11.4111
LW	ERR4336866	291777466	43878544028	96	91	42	15.5267
LW	ERR4336867	243165948	36606545992	96	91	42	12.917
LW	ERR4336868	260242886	39131444466	96.5	91.5	42	13.982
LW	ERR4336869	197869178	29787952836	96	91	42	10.6208
LW	ERR4336870	385855370	57592653311	92.5	84	40.5	20.1356
LW	ERR4336871	185724034	27918747534	96	90.5	42	9.88891
LW	ERR4336872	253636614	38138554104	96	91	42	13.5233
LW	ERR4336873	358868110	53948549916	96	90	42	18.9111
LW	ERR4336874	190969572	28712068028	96	91	42	10.3286
LW	ERR4336875	244914018	36850681664	96.5	92	42	13.2176
LW	ERR4336876	406182564	60661684040	92.5	84.5	41	21.5669
LW	ERR4336877	296436320	44567580744	96	91	42	15.7773
LW	ERR4336878	230636306	34716253734	96.5	91	42	12.4018
LW	ERR4336879	488808954	73479974210	96	90.5	42	25.8517
LW	ERR4336880	454594906	68338978268	96	91	42	23.8904
LW	ERR4336881	457056218	68701132524	96	90.5	42	23.8794
LW	ERR4336882	458876738	69002153722	96.5	91.5	42	24.1571
LW	ERR4336883	556659052	83685111106	96	91	42	28.8
LW	ERR4336884	220143246	33122593422	96.5	91.5	42	11.7442
LW	ERR4336885	509285570	76562378966	96.5	91	42	26.8113
LW	ERR4336886	755397338	113647236922	97	92.5	42	39.8186
LW	ERR4336887	190794320	28731182040	96.5	91.5	42	10.3843
LW	ERR4336888	241899672	36420138254	96	90.5	41.5	12.9552
LW	ERR4336889	424565916	63844763274	95.5	90	42	22.4612
LW	ERR4336890	591644080	88888405028	96	90	42	30.9047
LW	ERR4336891	541199320	81317267124	96	90.5	42	28.5715
LW	ERR4336892	262219318	39474359412	96	90	41	13.7628
LW	ERR4336893	301192772	45321777486	96	90.5	42	16.1455
LW	ERR4336894	243738822	36676621746	96	90.5	42	13.178
LW	ERR4336895	501380680	75323615556	95.5	90	42	25.6689
LW	ERR4336896	463707734	69712015156	96	90.5	42	24.5434
LW	ERR4336897	503464888	75681659300	96	90.5	42	25.5732
LW	ERR4336898	304023974	45530234669	95	89	42	16.2287
LW	ERR4336899	269591238	40498080792	97.5	93.5	43	15.2678
LW	ERR4336900	349397876	52494480074	97.5	94	42	19.927
LW	ERR4336901	226393614	34008032606	97.5	94	42.5	12.8616
LW	ERR4336902	510205970	76663575042	96	90.5	42	26.9964
LW	ERR4336903	554998430	83436286820	96	91	42	28.9231
LW	ERR4336904	494273832	74237446780	96	90	42	26.0959
LW	ERR4336905	280718448	42217837648	97	92	42	14.7282
LW	ERR4336906	266496398	40091573898	96.5	91.5	42	14.2289
LW	ERR4336907	344599900	51839846576	96.5	91	42	17.8574
LW	ERR4336908	309682850	46571341036	96.5	91.5	42	16.3919
LW	ERR4336909	322398014	48495374832	96.5	91.5	42	17.068
LW	ERR4336910	274414526	41291224418	96	91	42	14.6152
LW	ERR4336911	436745476	65715341830	96	91	42	23.0118
LW	ERR4336912	322667060	48547484284	96.5	91	42	17.1065
LW	ERR4336913	299369398	45005249738	96	91	42	15.7401
LW	ERR4336914	284848694	42843538494	96.5	91	42	15.0664
LW	ERR4336915	310448578	46667920420	96	91	42	15.8281
LW	ERR4336916	239981302	36092282454	96.5	91.5	42	12.8619
LW	ERR4336917	285194430	42885979100	96	91	42	15.1075
LW	ERR4336918	261159590	39283810524	96	91	42	13.8455
LW	ERR4336919	383764926	57727043892	96	91	42	20.1286
LW	ERR4336920	239112768	35945834924	96.5	91.5	42	12.8368
LW	ERR4336921	247522314	37218682242	96	90.5	42	13.3417
LW	ERR4336922	389270246	58478183008	95.5	90	43	20.152
LW	ERR4336924	342992072	51548290842	96	90	42	18.2627
LW	ERR4336925	298880964	44942924344	96	90.5	42	15.6111
LW	ERR4336926	331949160	49906883488	96	90.5	42	17.6717
LW	ERR4336927	405167466	60965823722	95.5	90	41.5	21.4844
LW	ERR4336928	353153606	53135082224	96	90	42	18.9756
LW	ERR4336929	394944204	59367237930	96	90.5	42	20.3564
LW	ERR4336930	272251320	40924239380	95.5	90	42	14.5559
LW	ERR4336931	278456750	41867346436	96	90.5	42	14.8673
LW	ERR4336932	249068618	37438589998	96	90.5	42	13.243
LW	ERR4336933	292104968	43922970080	96	91	42	15.5889

## Sheet: S8
Table S7 Parameter for constant demographic data set
Classify	Parameter
Neutral	discoal 100 {rep} 100000 -Pt 500 1000 -Pr {r1} {r2}
Hard sweep	discoal 100 {rep} 100000 -Pt 500 1000 -Pr {r1} {r2} -ws -Pu 0.00025 0 -Pa {s1} {s2} -x 0.5
Linkage with hard sweep	discoal 100 {rep2} 100000 -Pt 500 1000 -Pr {r1} {r2} -ws -Pu 0.00025 0 -Pa {s1} {s2} -Px 0 0.4 discoal 100 {rep2} 100000 -Pt 500 1000 -Pr {r1} {r2} -ws -Pu 0.00025 0 -Pa {s1} {s2} -Px 0.6 1
Soft sweep	discoal 100 {rep} 100000 -Pt 500 1000 -Pr {r1} {r2} -ws -Pu 0.00025 0 -Pa {s1} {s2} -Pf 0.001 0.2 -x 0.5
Linkage with soft sweep	discoal 100 {rep2} 100000 -Pt 500 1000 -Pr {r1} {r2} -ws -Pu0.00025 0 -Pa {s1} {s2} -Pf 0.001 0.2 -Px 0 0.4 discoal 100 {rep2} 100000 -Pt 500 1000 -Pr {r1} {r2} -ws -Pu 0.00025 0 -Pa {s1} {s2} -Pf 0.001 0.2 -Px 0.6 1
{rep}, {rep2} are the number of repetitions, {r1} {r2} is the recombination rate parameter, and {s1} {s2} is the selection intensity parameter. In the DASDC performance evaluation dataset, {rep} and {rep2} are set to 2400 and 1200 in the training set, 300 and 150 in the validation set and test set, 500 and 1000 in {r1} and {r2}, and 500 and 1000 in {s1} {s2}, respectively. In the multicontext tar…

## Sheet: S9
Table S8 Parameter of 16 test situations of paramater shift related to training data
Classify	Parameter
Neutral	discoal 100 {rep} 100000 -Pt 500 1000 -Pr {r}
Hard sweep	discoal 100 {rep} 100000 -Pt 500 1000 -r {r} -ws -Pu 0.00025 0 -a {s} {s2} -x 0.5
Linkage with hard sweep	discoal 100 {rep2} 100000 -Pt 500 1000 -r {r} -ws -Pu 0.00025 0 -a {s} -Px 0 0.4 discoal 100 {rep2} 100000 -Pt 500 1000 -r {r} -ws -Pu 0.00025 0 -a {s} -Px 0.6 1
Soft sweep	discoal 100 {rep} 100000 -Pt 500 1000 -r {r} -ws -Pu 0.00025 0 -a {s} -Pf 0.001 0.2 -x 0.5
Linkage with soft sweep	discoal 100 {rep2} 100000 -Pt 500 1000 -r {r} -ws -Pu0.00025 0 -a {s} -Pf 0.001 0.2 -Px 0 0.4 discoal 100 {rep2} 100000 -Pt 500 1000 -r {r1} -ws -Pu 0.00025 0 -a {s} -Pf 0.001 0.2 -Px 0.6 1
{rep}, {rep2} are the number of repetitions, {r} is the recombination rate parameter, and {s} is the selection intensity parameter. {rep} and {rep2} are set to 1000 and 500, respectively; {r} is [125, 250, 2000, 4000] in different scenarios, and {s} is [500, 1000, 30000, 40000, respectively]. In the multicontext target domain dataset, {rep} and {rep2} are set to 1000,500, respectively
